# Supplementary material for: The First Generative AI Prompt-A-Thon in Healthcare: A Novel Approach to Workforce Engagement with a Private Instance of ChatGPT
Source: PLOS Digit Health. 2024 Jul 23;3(7):e0000394. doi: 10.1371/journal.pdig.0000394 (PMC11265701; doi:10.1371/journal.pdig.0000394)
Supplement: S1 Data — (CSV) [file pdig.0000394.s003.csv]

User_index	Sex	Role	Team	Theme	Mission	Attended_event	Duration (in seconds)	RecordedDate	Q3_1	Q3_2	Q3_3	Q3_4	Q3_5	Q3_6	Q3_7	Q3_8	Q4_1	Q4_2	Q5	Role (short text)	Experience with Generative AI (Prior experience is not required) (drop down)
5	M	Administrator	2	Patient Education/Patient Friendly	Clinical	1	673.0	2023-08-18 12:39:01	7.0	5.0	5.0	5.0	7.0	7.0	7.0	7.0	7.0	7.0	At user level, storing additional data sets so they remain as reference even after clearing each chat. Thinking of internal departmental policies and workflows that can inform generated communication for internal staff and clinicians (so we don’t have to continue adding each time). Potentially also link with institutional knowledge like NYULH FOCUS training materials, Epic Tip Sheets, etc.	Sr. Administrative Manager	Played with it
37	M	Director	1	Patient Education/Patient Friendly	Clinical	1	603.0	2023-09-05 06:59:22	5.0	4.0	4.0	5.0	4.0	5.0	5.0	4.0	3.0	4.0	Wonderful event but as someone experienced with chat, GPT, I found the exercises focused on the scripted events to be a bit limited.	Director DigitalMarketing	Swear by it
51	F	Creative Arts Therapist	9	Clinical/Equity	Clinical	1	529.0	2023-08-18 12:37:11	7.0	7.0	7.0	7.0	7.0	7.0	7.0	7.0	4.0	3.0	Amazing event! I would love a follow up event. for people who attende todays Promptothon. Also I would have liked for someone to facilitate our group in the beginning during the breakout session.	Associate General Counsel & Director
60	F	Administrator	1	Patient Education/Patient Friendly	Clinical	1	335.0	2023-08-18 12:33:57	6.0	6.0	5.0	5.0	5.0	3.0	6.0	7.0	5.0	7.0	I found the workshop portion stressful due to the inconsistent information/directions that we received. It felt as though the Prompt-A-Thon person who was checking in on our team was nagging us to do certain things but then didn’t know whether or not those were the actual instructions. For example, they said that we would need to present our group’s project and then later confirmed that we did no…	Program Coordinator, RECOVER	Played with it
78	M	Social Worker	12	Clinical Potpourri	Clinical	1	283.0	2023-08-18 12:32:54	7.0	7.0	5.0	5.0	7.0	7.0	7.0	7.0	7.0	7.0	I think this was a great introduction to AI. I have been leery but decided this would be a good way to jump in. Although I put 5s in question 3 and 4, I am sure that will improve with use. (I just realized the the manner in which words show when texting is actually a form of AI)	Senior Social Worker	None
56	F	Director	3	Patient Education/Patient Friendly	Clinical	1	282.0	2023-08-18 12:33:11	6.0	6.0	5.0	6.0	5.0	5.0	5.0	7.0	6.0	6.0	The session was very well conceived. The opening talks were concrete and made AI accessible. The example prompts from real life were really helpful. It was about 30 min too long. Thank you for hosting.	Director, The Empathy Project	Played with it
69	M	Technologist	14	Clinical Potpourri	Clinical	1	260.0	2023-08-18 12:32:29	7.0	6.0	5.0	5.0	6.0	5.0	7.0	7.0	7.0	6.0	This is the beginning of my AI thing seriously and I would like to thank you for the opportunity and will continue to explore. Interesting!	Patient Care Technician (PCT)	Played with it
15	M	Administrator	3	Patient Education/Patient Friendly	Clinical	1	252.0	2023-08-18 12:32:23	7.0	7.0	5.0	7.0	6.0	7.0	7.0	7.0	7.0	6.0	Such a fantastic opportunity to participate in this. The expert resources were incredibly helpful, the access to- and participation of leadership was also tremendous. Very well done. For future promptathons it would be great to work with a more traditional data set.	Director, Marketing Automation, Analytics + Production	Played with it
40	F	Registered Nurse	3	Patient Education/Patient Friendly	Clinical	1	246.0	2023-08-18 12:31:44	7.0	7.0	5.0	5.0	4.0	7.0	7.0	7.0	3.0	5.0	I am interested in bringing genAI to my unit and in its application to nursing practice; I will definitely reach out to get involved!	RN	None
2	F	Psychologist	20	Research Potpourri	Research	1	239.0	2023-08-18 12:32:04	6.0	4.0	3.0	5.0	6.0	4.0	4.0	5.0	5.0	5.0	It would have been helpful to have more time to work. I might have split the time into part task-oriented to teach people to accomplish something specific, and part free range to work on something they are interested in. It would have also been nice to have a dedicated mentor for each team - although if the work session was split into two sessions with the first being more specific/didactic, this…	Assistant Professor	Played with it
63	F	Dentist	5	Diagnosis/Treatment	Clinical	1	219.0	2023-08-18 12:31:50	7.0	7.0	4.0	6.0	7.0	7.0	7.0	7.0	7.0	7.0	This was a very informative and dynamic session. I learned a lot and was able to talk to a group of people with different ideas. The session also gave me ideas of projects that I would like to see if I can do in my department.	Senior director Of F Quality Management and Patient Care	Played with it
38	F	Physician	11	Clinical Potpourri	Clinical	1	216.0	2023-08-18 12:32:02	7.0	7.0	5.0	5.0	5.0	7.0	7.0	7.0	6.0	7.0	Fantastic event with engaged and knowledgeable staff and a diverse participant mix. It opened up new horizons, and I am excited to apply and further develop my knowledge and application.	Associate General Counsel
39	M	Administrator	7	Diagnosis/Treatment	Clinical	1	216.0	2023-08-18 12:32:42	6.0	6.0	6.0	5.0	7.0	7.0	7.0	7.0	5.0	6.0	Great event - wish we could be further integrated into the planning of the prompts to ensure they were accessible to all and that the language included was relatable to all specialities within medicine	MD, Section chief DGIM and Clinical Innovations, Tish, Sr medical Director DOM FGPs	None
76	F	Registered Nurse	10	Clinical/Equity	Clinical	1	212.0	2023-08-18 12:31:30	1.0	2.0	5.0	4.0	4.0	7.0	7.0	7.0	5.0	6.0	Form an NYU go chat group where innovative ideas can be shared	Nurse Manager	None
73	M	Chaplaincy	2	Patient Education/Patient Friendly	Clinical	1	211.0	2023-08-18 12:31:59	7.0	7.0	7.0	7.0	7.0	7.0	7.0	7.0	7.0	7.0	I was thrilled to participate today and feel motivated to move forward with a collaborative project in my department and possibly even inter-disciplinarian teams	Staff Rabbi-Chaplain	Played with it
25	F	Physician	1	Patient Education/Patient Friendly	Clinical	1	181.0	2023-08-18 12:31:11	5.0	5.0	4.0	5.0	5.0	5.0	7.0	7.0	4.0	4.0	The workshop objective started off a little murky. Perhaps the instructions at the start of that portion could be clearer. Once we got started it was fine and our mentor was very helpful. But we did have to get u and find someone to help after flailing around a little.	Health Science Library
77	M	Coordinator	4	Patient Education/Patient Friendly	Clinical	1	176.0	2023-08-18 12:36:14	4.0	4.0	4.0	4.0	4.0	4.0	4.0	4.0	4.0	6.0	I would have appreciated more instruction on the specifics of prompt engineering and it would have been useful to have a mentor sit with us the entire time and give more specifics about the goals of the team time. We spend a bunch of time playing around but I am not sure who much progress we were able to make in improving our skills.	Research Data Associate	Played with it
22	M	Administrator	8	Diagnosis/Treatment	Clinical	1	173.0	2023-08-18 12:31:05	7.0	6.0	4.0	5.0	5.0	7.0	7.0	7.0	5.0	5.0	Thank you so much for all the work that has gone into putting this event together.	Director	Played with it
42	F	Administrator	14	Clinical Potpourri	Clinical	1	171.0	2023-08-18 12:30:56	7.0	7.0	5.0	3.0	3.0	4.0	5.0	7.0	7.0	7.0	This session is was extremely informative and I learned a lot during the lighting talks. Then during the breakout sessions, I was able to learn a lot of different colleagues with all different levels of knowledge of genAI. The mentors in the room were also very helpful when I had questions.	Director	Played with it
70	M	Coordinator	15	Clinical Potpourri	Clinical	1	168.0	2023-08-18 12:31:08	7.0	7.0	3.0	6.0	7.0	5.0	7.0	7.0	5.0	7.0	Amazing event! Really highlighted the potential of using GPT4 to ASSIST in clinical research and diagnosis	Pharmacy Supervisor	Swear by it
19	F	Technologist	4	Patient Education/Patient Friendly	Clinical	1	164.0	2023-08-18 12:30:55	7.0	7.0	5.0	7.0	7.0	5.0	6.0	7.0	5.0	6.0	Is the question about trusting outputs a trick question? Trust but verify! Thank you for hosting this - I feel energized and I have so many wonderful thoughts and ideas running through my head. Today was brilliant.	Assistant Director - Neurodiagnostics	Played with it
9	M	Pharmacist	8	Diagnosis/Treatment	Clinical	1	161.0	2023-08-18 12:31:27	7.0	5.0	5.0	4.0	4.0	7.0	6.0	6.0	4.0	5.0		Pharmacy Informatics	None
14	F	Physician	9	Clinical/Equity	Clinical	1	161.0	2023-08-18 12:30:55	7.0	7.0	5.0	6.0	7.0	6.0	5.0	7.0	6.0	6.0	Thank you so much for such an informative and engaging day. The time allotted to apply the concepts in a hands on way really solidified my new knowledge. I’m excited to continue practicing these new skills!	Faculty/Professor	Played with it
13	F	Coordinator	15	Clinical Potpourri	Clinical	1	160.0	2023-08-29 11:15:15	7.0	7.0	6.0	7.0	7.0	7.0	7.0	7.0	6.0	6.0	Thank you for event. I learned a lot and I'm looking forward to collaborating on projects that involve this technology	Sr Data Analyst	Played with it
3	F	Physician	9	Clinical/Equity	Clinical	1	157.0	2023-08-18 12:30:20	6.0	5.0	4.0	6.0	7.0	6.0	7.0	7.0	3.0	6.0		Associate Professor	Played with it
41	M	Medical Student	5	Diagnosis/Treatment	Clinical	1	147.0	2023-08-18 12:30:40	5.0	6.0	6.0	4.0	6.0	6.0	6.0	7.0	6.0	7.0		Medical Student (2nd yr), research in radiology ML	Played with it
6	F	Care Coordinator Assistant	13	Clinical Potpourri	Clinical	1	138.0	2023-08-18 12:30:31	7.0	6.0	6.0	6.0	7.0	6.0	7.0	7.0	7.0	6.0	I would prefer having more colleagues that I work with attending the same training to discuss how to incorporate AI into our work at different levels	Care Manager	None
35	F	Associate General Counsel	20	Research Potpourri	Research	1	134.0	2023-08-18 12:30:27	7.0	7.0	4.0	5.0	5.0	5.0	5.0	7.0	4.0	6.0	This was great but could have used some more practice prompts and cards geared towards law, contracts, corporate services.	Professor	None
16	M	Researcher	16	Grant Proposal	Research	1	128.0	2023-08-18 12:30:24	6.0	6.0	4.0	6.0	7.0	3.0	5.0	6.0	4.0	4.0
20	M	PHD Student	18	Summarize Literature	Research	1	123.0	2023-08-18 12:30:12	5.0	5.0	5.0	5.0	5.0	5.0	5.0	6.0	6.0	5.0	I actually am a little confused about what next steps are for me and staying connected to the AI environment at NYU	PhD Candidate	Played with it
23	F	Physician	17	Grant Proposal	Research	1	122.0	2023-08-18 12:30:06	6.0	5.0	5.0	6.0	6.0	7.0	7.0	7.0	5.0	4.0	I would also be interested in machine learning to help with medical decision making based on large data.	Director CTSI Health innovations and therapeutics, director CTSI PCI core, PI biomedical entrepreneurship program	Played with it
27	F	Associate General Counsel	13	Clinical Potpourri	Clinical	1	115.0	2023-08-18 12:30:09	7.0	7.0	3.0	7.0	7.0	7.0	7.0	7.0	7.0	5.0		Associate General Counsel	Played with it
58	M	Social Worker	13	Clinical Potpourri	Clinical	1	110.0	2023-08-18 12:29:56	7.0	7.0	7.0	7.0	7.0	7.0	7.0	7.0	6.0	7.0	Would have been interesting to get a sense what other’s prompts yielded and their thought process to cultivate additional usages for Generative AI	Director	Played with it
24	M	Data Analyst	18	Summarize Literature	Research	1	105.0	2023-08-18 12:29:56	7.0	7.0	5.0	5.0	5.0	6.0	6.0	7.0	5.0	5.0	Please make the structure more like a hackathon. Have groups submit their prompt pipelines and select a top 3 projects.	Research and Data Services Librarian, Lead Data Education - Health Sciences Library
82	M	Researcher	18	Summarize Literature	Research	1	105.0	2023-08-18 12:30:08	6.0	6.0	7.0	6.0	6.0	4.0	7.0	6.0	6.0	5.0		Postdoc	Played with it
44	F	Physician Assistant	13	Clinical Potpourri	Clinical	1	104.0	2023-08-18 12:31:54	7.0	5.0	3.0	7.0	7.0	7.0	7.0	7.0	4.0	6.0	I think a little more dwtail in the prompts as far as what type of provider etc you are would be helpful to narrow down the tasks at hand.	Senior Director Nursing Operations & Patient Experience	Played with it
54	F	Director	16	Grant Proposal	Research	1	102.0	2023-08-18 12:32:58	7.0	6.0	4.0	6.0	7.0	7.0	7.0	7.0	6.0	6.0	That was a great super innovative and creative event. Great networking opportunities	Director, Academic Analytics	Played with it
28	F	Social Worker	2	Patient Education/Patient Friendly	Clinical	1	98.0	2023-08-18 12:29:50	6.0	4.0	4.0	5.0	7.0	2.0	4.0	7.0	5.0	6.0		Pediatric cardiologist, Fellowship program director	Played with it
83	F	Physician	19	Research Potpourri	Research	1	96.0	2023-08-18 12:30:12	7.0	7.0	5.0	7.0	7.0	7.0	7.0	7.0	7.0	7.0	Informative	laboratory director	Played with it
57	M	Researcher	17	Grant Proposal	Research	1	95.0	2023-08-18 12:29:41	4.0	5.0	4.0	6.0	6.0	4.0	6.0	6.0	4.0	5.0	It was a fun and informative day! Thanks	Assistant Professor	Swear by it
4	F	Data Analyst	6	Diagnosis/Treatment	Clinical	1	92.0	2023-08-18 12:52:46	5.0	5.0	2.0	6.0	4.0	7.0	7.0	7.0	7.0	7.0	Great event! Will highly recommend	Director of Fundraising Analytics	Played with it
1	F	Director	5	Diagnosis/Treatment	Clinical	1	92.0	2023-08-18 12:29:45	7.0	7.0	7.0	5.0	5.0	5.0	7.0	7.0	7.0	7.0		Director Revenue Cycle	Played with it
47	F	Coordinator	10	Clinical/Equity	Clinical	1	88.0	2023-08-18 12:29:56	6.0	4.0	4.0	5.0	6.0	5.0	7.0	7.0	5.0	5.0		Senior Research Project Manager	Played with it
67	M	Technologist	15	Clinical Potpourri	Clinical	1	83.0	2023-08-18 12:31:04	7.0	7.0	4.0	7.0	7.0	7.0	7.0	7.0	7.0	7.0	A little more explanation on the goals.	Chair	Played with it
64	M	Physician	8	Diagnosis/Treatment	Clinical	1	79.0	2023-08-18 12:29:33	7.0	7.0	7.0	7.0	7.0	7.0	7.0	7.0	7.0	7.0	Great program!	Associate Chair, Technology and Innovation	Played with it
0	F	Coordinator	19	Research Potpourri	Research	1	79.0	2023-08-18 12:29:33	5.0	5.0	4.0	5.0	5.0	4.0	4.0	6.0	4.0	5.0		Associate Dean	Played with it
50	F	Physician	10	Clinical/Equity	Clinical	1	70.0	2023-08-18 12:29:19	7.0	7.0	7.0	7.0	7.0	7.0	7.0	7.0	7.0	7.0		Associate Program Director NYU Psychiatry Residency	Played with it
71	F	Physician	7	Diagnosis/Treatment	Clinical	1	69.0	2023-08-18 12:37:33	7.0	7.0	7.0	7.0	6.0	7.0	7.0	7.0	7.0	7.0		Clinical Assistant Professor	Played with it
8	M	Resident	18	Summarize Literature	Research	1	68.0	2023-08-18 12:29:19	5.0	5.0	3.0	5.0	6.0	6.0	5.0	5.0	5.0	4.0		Resident Physician	Played with it
45	F	Resident	2	Patient Education/Patient Friendly	Clinical	1	66.0	2023-08-18 12:29:12	7.0	7.0	7.0	7.0	7.0	7.0	7.0	7.0	5.0	7.0	This was such a great experience. Can’t wait to do more!!	Housestaff	Played with it
29	F	Medical Student	9	Clinical/Equity	Clinical	1	63.0	2023-08-18 12:29:13	7.0	5.0	3.0	5.0	5.0	6.0	6.0	6.0	4.0	5.0		Medical Student	None
26	F	Physician	4	Patient Education/Patient Friendly	Clinical	1	60.0	2023-08-18 12:29:03	7.0	4.0	6.0	7.0	7.0	7.0	7.0	7.0	5.0	7.0		Data analyst	Played with it
79	M	Researcher	16	Grant Proposal	Research	1	59.0	2023-08-18 12:30:53	7.0	7.0	2.0	7.0	7.0	7.0	7.0	7.0	7.0	5.0		Lecture in Science & Writing	Swear by it
74	F	Researcher	1	Patient Education/Patient Friendly	Clinical	1	59.0	2023-08-18 12:29:07	6.0	5.0	4.0	4.0	7.0	5.0	7.0	7.0	6.0	6.0		Lab Supervisor	Played with it
31	F	Pharmacist	12	Clinical Potpourri	Clinical	1	59.0	2023-08-18 12:31:39	7.0	7.0	4.0	3.0	3.0	7.0	6.0	7.0	7.0	7.0		director, medical weight management program	Played with it
7	M	Administrator	7	Diagnosis/Treatment	Clinical	1	56.0	2023-08-18 12:32:17	7.0	5.0	4.0	5.0	4.0	7.0	6.0	7.0	5.0	5.0		Asst. Director, Internal Audit	None
32	M	PHD Student	19	Research Potpourri	Research	1	55.0	2023-08-25 09:52:00	6.0	6.0	4.0	6.0	6.0	6.0	7.0	6.0	5.0	6.0		PhD student	Played with it
17	M	Director	6	Diagnosis/Treatment	Clinical	1	55.0	2023-09-05 06:55:05	7.0	7.0	5.0	6.0	6.0	7.0	7.0	7.0	7.0	6.0		Director of Finance and Administration	Played with it
33	F	Researcher	16	Grant Proposal	Research	1	54.0	2023-08-18 12:29:45	5.0	5.0	5.0	5.0	5.0	6.0	6.0	7.0	5.0	6.0		Lab manager, research scientist	None
84	F	Coordinator	20	Research Potpourri	Research	1	51.0	2023-09-02 07:38:21	7.0	7.0	5.0	7.0	7.0	7.0	7.0	7.0	7.0	7.0		Research Assistant Professor	Swear by it
65	F	Data Analyst	14	Clinical Potpourri	Clinical	1	36.0	2023-08-28 03:09:02	6.0	5.0	6.0	5.0	5.0	5.0	5.0	5.0	5.0	5.0		Lead Developer	Played with it
34	F	Researcher	17	Grant Proposal	Research	0														Social Worker	None
53	M	Administrator	16	Grant Proposal	Research	0														Faculty	Played with it
12	M	Registered Nurse	4	Patient Education/Patient Friendly	Clinical	0														Registered Nurse	Played with it
11	M	Administrator	5	Diagnosis/Treatment	Clinical	1														Department Administrator	Played with it
81	F	Physician Assistant	12	Clinical Potpourri	Clinical	1														Physician Assistant	Played with it
10	F	Physician	10	Clinical/Equity	Clinical	0														Vice Chair, Diversity and Health Equity, Department of Psychiatry	Played with it
36	M	Administrator	8	Diagnosis/Treatment	Clinical	1														Practice Liaison - Patient Experience	Played with it
43	F	Registered Nurse	12	Clinical Potpourri	Clinical	0														Assistant Director to Department of Child and Adolescent Psychiatry	Played with it
72	M	Researcher	17	Grant Proposal	Research	1														postdoc	Played with it
55	M	Psychologist	20	Research Potpourri	Research	1														Music Therapist	None
62	F	Director	11	Clinical Potpourri	Clinical	0														Director	Played with it
66	M	Physician	3	Patient Education/Patient Friendly	Clinical	0														doctoral student/bioinformatician
30	M	Director	19	Research Potpourri	Research	1														Dir of Learning and Development	None
21	M	Resident	6	Diagnosis/Treatment	Clinical	0														Resident physician	None
80	M	Registered Nurse	11	Clinical Potpourri	Clinical	1														Registered Nurse	Played with it
68	M	Registered Nurse	15	Clinical Potpourri	Clinical	0														RN	Played with it
48	F	Registered Nurse	14	Clinical Potpourri	Clinical	0														PA-C	Played with it
75	F	Administrator	11	Clinical Potpourri	Clinical	0														FGP Operational Lead	Played with it
52	F	Coordinator	1	Patient Education/Patient Friendly	Clinical	0														Intern	None
18	F	Psychologist	6	Diagnosis/Treatment	Clinical	0														Psychologist	Played with it
46	M	Associate General Counsel	20	Research Potpourri	Research	0														Associate General Counsel	Played with it
59	F	Physician	7	Diagnosis/Treatment	Clinical	0														Service Chief	Played with it
49	F	Associate General Counsel	12	Clinical Potpourri	Clinical	1														Registered Nurse	Swear by it
61	M	Researcher	17	Grant Proposal	Research	1														Professor/educator	Swear by it
